# Supplementary material for: Artificial Intelligence-Assisted Throat Sensor Using Ionic Polymer–Metal Composite (IPMC) Material
Source: Polymers (Basel). 2021 Sep 9;13(18):3041. doi: 10.3390/polym13183041 (PMC8473105; doi:10.3390/polym13183041)
Supplement: Supplementary file 1 [file polymers-13-03041-s001.zip]

Archive with 1 entries (1 files):
- polymers-1340192-supplementary.mp4
